# Supplementary material for: Prognostic Value of Preoperative Hemoglobin in Patients Undergoing Radical Prostatectomy for Localized Prostate Cancer
Source: Cancers (Basel). 2025 Aug 12;17(16):2633. doi: 10.3390/cancers17162633 (PMC12384518; doi:10.3390/cancers17162633)
Supplement: Supplementary file 1 [file cancers-17-02633-s001.zip]

Archive with 1 entries (1 files):
- cancers-3784192-supplementary.pdf
